# Supplementary material for: Characterization of the SARS-CoV-2 B.1.621 (Mu) variant
Source: Sci Transl Med. 2022 May 17:eabm4908. doi: 10.1126/scitranslmed.abm4908 (PMC9392899; doi:10.1126/scitranslmed.abm4908)
Supplement: Supplementary file 3 — Data file S1 [file scitranslmed.abm4908_data_file_s1.xlsx]

## Sheet: Figure 1A-1C
Figure 1A	Moderna samples			Figure 1B	Pfizer samples			Figure 1C	Selected Pfizer samples
Neutralization titers (1/x)
S-614G	B.1.621			S-614G	B.1.621			S-614G	B.1.621	B.1.351
80	80			80	10			320	40	80
320	40			320	40			320	40	40
160	20			320	40			80	10	20
160	40			160	10			80	10	20
320	40			80	10			160	40	40
80	40			160	40			40	10	20
640	80			80	10			320	80	80
160	40			320	80			80	10	40
640	80			80	10			320	80	80
320	80			320	80			320	40	40
80	80			640	40			160	40	20
160	40			160	40			80	20	40
160	40			160	20			160	20	20
80	10			160	20			80	20	20
80	20			160	20			320	20	20
80	40			160	20			80	10	20
2560	640			160	20			320	20	20
1280	640			80	10			40	10	10
320	160			160	20			80	20	20
320	80			160	20			160	40	40
160	20			160	40			80	10	10
320	20			80	10			160	20	10
320	40			160	20			80	20	10
320	80			80	20			80	10	10
				80	10
				320	40
				80	10
				160	20
				40	20
				80	10
Neutralization titers = 10 is below the limit of detection

## Sheet: Figure 2A-2D
Figure 2A						Figure 2B
S-614D	B.1.621	S-614D	B.1.621			S-614D	B.1.621	S-614D	B.1.621
7.8	7.2	0	0			6.2	7	0	1.4
8	7.6	0	0			7.2	5.9	0	1.4
7.8	7.3	0	0			6.9	6	3.4	2.5
7.7	7.4	0	0			6.5	6	2.7	2.5
Figure 2C						Figure 2D
S-614D	B.1.621	S-614D	B.1.621			S-614D	B.1.621	S-614D	B.1.621
7.9	7.4	0	0			6.5	6.2	0	3.8
8.1	7.7	0	0			7.1	6.8	0	3.8
7.8	7.9	0	0			6.8	7.1	0	4.2
titers expressed as titer log10 pfu/g

## Sheet: Figure 3A-3B
Figure 3A					Figure 3B
S-614G titers					B.1.621 titers
Group 1	Group 2	Group 3			Group 1	Group 2	Group 3
6.2	4	7.4			7.9	5.3	7
6.2	3.3	7.4			7.2	4.8	7.9
6.7	2.8	7.7			7.1	6.2	7.2
titers expressed as titer log10 pfu/g

## Sheet: Figure S3
Figure 3S
	Day 3	Day 6
	6.6	2.1
	6.6	2.3
	6.4	1.8
	6.4	2.1
titers expressed as titer log10 pfu/g

## Sheet: Figure S4
Figure S4
Neutralization titers (1/x)
Moderna samples				Pfizer samples
S-614G	B.1.621			S-614G	B.1.621
80	40			80	40
640	320			640	160
160	80			40	20
80	40			320	160
640	320			40	10
320	80			40	20
80	20			80	20
80	40			40	10
160	80			320	40
40	20			80	10
160	40			40	20
40	20			40	10
40	20			80	40
160	40			80	40
20	10			20	10
40	10
Neutralization titers = 10 is below the limit of detection

## Sheet: Figure S5
Figure S5		Hamster serum samples
Neutralization titers (1/x)
S-614D	B.1.621
320	40
1280	160
640	160
320	80
